# Supplementary material for: Selective retention of virus-specific tissue-resident T cells in healed skin after recovery from herpes zoster
Source: Nat Commun. 2022 Nov 15;13:6957. doi: 10.1038/s41467-022-34698-4 (PMC9663441; doi:10.1038/s41467-022-34698-4)
Supplement: Supplementary file 4 — Source Data [file 41467_2022_34698_MOESM4_ESM.xlsx]

## Sheet: Fig 1A
Figure 1A
	HZ VZV DNA (copies/swab)
Subject	D30	D45	D90	D360
77	4500	0	0	dec
78	0	0	0	0
79	11250	1953.5	0	0
80	0	0	0	0
81	1850	0	0	0
82	900	389.5	0	dec
83	24000	0	0	0
84	198.5	360	0	dec
85	859.5	22573.5	3745	0
86	5490	1934	0	0
87	1650000	84547	181.5	dec
88	0	0	0	dec
89	7000	dec	dec	dec
90	33645.5	151.5	0	0
91	157700	1931.5	0	0
92	0	0	0	dec
93	1176	0	0	0
94	0	0	0	0
dec, no sample due to subject declining biopsy

## Sheet: Fig 1B
Figure 1B
	Blood ex vivo ICS (% of CD4 T cells)
Subject	D45	D90	D360
77	0.05056	0.05238	dec
78	0.0734	0.03996	0.05551
79	0.07488	0.036954	0.06418
80	0.12971	0.12591	0.02528
81	0.05733	0.022796	0.0178
82	0.14209	0.13	dec
83	0.20258	0.18264	0.02707
84	0.29171	0.048307	dec
85	0.0692	0.01707	0.01819
86	0.065	0.02281	0.04126
87	0.21698	0.04263	dec
88	0.17263	0.07857	dec
89	0.19224	0.124	dec
90	0.15673	0.056	0.077853
91	0.44709	0.14955	0.11919
92	0.02532	0.145521	dec
93	0.39866	0.09161	0.11712
94	0.25646	0.298	0.14494
dec, no sample due to subject declining biopsy

## Sheet: Fig 1C
Figure 1C
	Anti-glycoprotein IgG (OD450 at 1:1280)
Subject	D45	D60	D90	D360	D500
77	2.43	1.693	1.39
78	2.105	1.512	1.66	1.141
79	1.085	0.914	0.834	0.487
80	1.953	1.581	1.509	0.75	0.684
81	1.94	1.931	1.884	1.105
82	3.219	2.324	1.759
83	2.551	2.072	1.738	1.274
84	1.043		0.917
85	1.744	1.337	0.946	0.636
86	3.103	3.06	2.95	1.866
87	3.024	2.396	1.907
88	0.903	0.868	0.78
89	1.716	1.403	1.112
90	3.099	2.89	2.724	1.724
91	3.139	2.333	1.637	0.536
92	0.805	0.733	0.682
93	3.075	2.578	2.373	1.023
94	0.545	0.491	0.335	0.241

## Sheet: Fig 1D
Figure 1D
	Complement-dependent microneutralization titer (1:x)
Subject	D45	D60	D90	D360	D500
77	1280	640	320
78	640	640	640	160
79	320	320	320	160
80	640	320	320	160	160
81	640	640	640	160
82	2560	640	640
83	640	640	640	320
84	320	320
85	640	640	320	160
86	2560	1280	1280	640
87	2560	1280	640
88	320	320	320
89	1280	640	320
90	1280	1280	640	640
91	2560	640	640	160
92	160	320	160
93	1280	1280	640	320
94	160	80	160	80

## Sheet: Fig 2A
Figure 2A
Metric	Subject	D45_CON	D45_HZ	D90_CON	D90_HZ	D360_CON	D360_HZ
1. Number of T cells per mm2	83	28.93	9.4	67.21	83.26
	77	8.15	292.27	37.85	17.89
	87	71.25	322.33	49.71	100.89
	78	64.72	214	146.24	123.24	99.96	112.28
	91	185.3	308.08	109	116.7	85.8	70.2
	84	39.84	147.12	57.58	109.76
	90	101.43	220.68	112.66	331.22	158.48	80.02
2. Number of CD4 T cells per mm2	83	10.27	4.39	36.64	50.47
	77		121.06	28.33	10
	87	46.18	141.88	37.8	98.82
	78	173.4	84.89	59.7	25.3	21.28	35.3
	91	125.37	181.58	64.18	125.36	7.14	43.06
	84	20.33	124.85	17.8	80.35
	90	45.2	81.62	56.93	276.45	25.47	21.5
3. Number of CD8 T cells per mm2	83	11.32	4.55	14.46	55.22
	77		39.2	11.66	7.01
	87	9.98	88.8	13.36	16.26
	78	76.73	70.28	42.95	34.71	21.28	21.35
	91	36.64	113.91	41.55	36.56	7.14	7.7
	84	6.43	45.67	5.3	17.63
	90	18.68	86.01	19.08	161.22	25.47	16.14

## Sheet: Fig 2B
Figure 2B
Metric	Subject	D45_CON	D45_HZ	D90_CON	D90_HZ	D360_CON	D360_HZ
1. Percent of CD69+ T cells	83			100	90.5
	77			94.1	84.7
	87	82.3	94.1	91.3	100
	78		93.9	77.1	62	86.1	87.5
	91	100	86.1	100	88.2	76.1
	84	91.6	71.5	82.3	85.9
	90	89.6	82.5	100	100	100	80.5
2. Percent of CD103+ T cells	83	11.8	9.1	31.7	9.8
	77		15	18.5	27
	87	38.85	23.8	4.4	13.55
	78	13.3	24.7	11		7	12.2
	91	23.5	33.4	12.4	26	18.7
	84	12.6	30	6.2	12.1
	90	13.5	31.7	21.4	15.4	15.8	13.2

## Sheet: Fig 2E
Figure 2E
Metric	Subject	D45_CON	D45_HZ	D90_CON	D90_HZ	D360_CON	D360_HZ
1. Percent of TIA-1+ T cells	83	21.1	38.8	26.8	16.4
	77	55	37.9	16.9	33.3
	87	9.9	74.3	7.1	28.6
	78	17.3	31.4	17.4	43.1	23.5	28
	91	13.1	34.4	25.9	13.5	40	16.7
	84	14.8	79	8.3	27.8
	90	14.4	42.4	10.8	61	9.6	19.6
2. Percent of FOXP3+ T cells	83	8.9	0.8	2.2	5.3
	77		2.7	7.6	4.5
	87	0.2	1.7	4.7	19
	78	0	2.7	4.1	9.8	7.2	5.2
	91		10.4	5.7	14.1	0	6.1
	84	17	4.8	8.5	7.6
	90	3.6	4	9.9	8.1	8.2	4.6

## Sheet: Fig 3B
Figure 3B
	HZ skin T cell line ICS (% of CD4)			CON skin T cell line ICS (% of CD4)
Subject	D45	D90	D360	D45	D90	D360
77	3.35	3.62	dec	0.06	0.06	dec
78	25.68	14.85	0.09	2.7	0	0
79	0.11	0	0.26	0	0	0
80	0.36	26.05	13.76	0.2	0.14	0
81	0.09	0.63	0.11	0	0	0
82	0.08	0	dec	0.93	1.54	dec
83	21.45	5.9	0	0	0	0
84	7.02	7.33	dec	0.05	0.37	dec
85	1.2	0.09	0	0	0	0
86	0.73	0.09	4.05	1.38	0	0
87	0	0	dec	0.12	0	dec
88	43.41	50.85	dec	4.29	0	dec
89	dec	dec	dec	dec	dec	dec
90	0.47	22.17	0	0	2.89	0
91	6.11	28.72	0	0	0.32	0
92	0	0.01	dec	0.01	0	dec
93	1.09	2.57	0.25	0.02	0	0.24
94	73.08	9.54	0	0	0	0
dec, no sample due to subject declining biopsy

## Sheet: Fig 3C
Figure 3C
	Number of VZV proteins recognized by CD4 T cells from HZ-TCL			Number of VZV proteins recognized by CD4 T cells from CON-TCL
Subject	D45	D90	D360	D45	D90	D360
77	0	0	dec	1	0	dec
78	1	1	nd	0	0	nd
79	nd	nd	nd	nd	nd	nd
80	3	2	3	1	0	0
81	nd	nd	nd	nd	nd	nd
82	nd	nd	dec	nd	nd	dec
83	2	3	nd	0	1	nd
84	2	1	dec	0	0	dec
85	nd	nd	nd	nd	nd	nd
86	nd	nd	nd	nd	nd	nd
87	nd	nd	dec	nd	nd	dec
88	10	5	dec	3	0	dec
89	dec	dec	dec	dec	dec	dec
90	nd	0	nd	nd	2	nd
91	0	1	nd	0	6	nd
92	nd	nd	dec	nd	nd	dec
93	nd	nd	nd	nd	nd	nd
94	6	1	nd	3	0	nd
dec, no sample due to subject declining biopsy
nd, not determined due to lack of adequate sample

## Sheet: Fig 3D
Figure 3D
	1. Bar graph of the number of subjects with a positive CD4 T cell response to a given ORF
		ORF0	ORF1	ORF2	ORF3	ORF4	ORF5	ORF6	ORF7	ORF8	ORF9a	ORF9	ORF10	ORF11	ORF12	ORF13	ORF14	ORF15	ORF16	ORF17	ORF18	ORF19	ORF20	ORF21	ORF22	ORF23	ORF24	ORF25	ORF26	ORF27	ORF28	ORF29	ORF30	ORF31	ORF32	ORF33	ORF33.5	ORF34	ORF35	ORF36	ORF37	ORF38	ORF39	ORF40	ORF41	ORF42	ORF43	ORF44	ORF45
	Number of subjects	1	0	1	0	0	0	0	0	1	1	2	0	0	2	0	1	3	1	1	1	0	0	0	0	2	2	1	0	2	0	2	0	6	0	1	0	0	0	1	2	0	0	1	1	0	0	2	0
	2. Heatmap of positive responses per skin site. 1 = contralateral site only, 2 = rash site only, 3 = rash site and contralateral site
	Subject	ORF0	ORF1	ORF2	ORF3	ORF4	ORF5	ORF6	ORF7	ORF8	ORF9a	ORF9	ORF10	ORF11	ORF12	ORF13	ORF14	ORF15	ORF16	ORF17	ORF18	ORF19	ORF20	ORF21	ORF22	ORF23	ORF24	ORF25	ORF26	ORF27	ORF28	ORF29	ORF30	ORF31	ORF32	ORF33	ORF33.5	ORF34	ORF35	ORF36	ORF37	ORF38	ORF39	ORF40	ORF41	ORF42	ORF43	ORF44	ORF45
	77	0	0	0	0	0	0	0	0	0	0	0	0	0	0	0	0	0	0	0	0	0	0	0	0	0	0	0	0	0	0	0	0	0	0	0	0	0	0	0	0	0	0	0	0	0	0	1	0
	78	0	0	0	0	0	0	0	0	0	0	0	0	0	0	0	0	0	0	0	0	0	0	0	0	0	0	0	0	0	0	0	0	0	0	0	0	0	0	0	0	0	0	0	0	0	0	0	0
	80	0	0	0	0	0	0	0	0	2	0	0	0	0	0	0	2	0	0	0	2	0	0	0	0	0	2	0	0	0	0	1	0	2	0	0	0	0	0	0	0	0	0	2	0	0	0	0	0
	83	0	0	0	0	0	0	0	0	0	0	0	0	0	0	0	0	0	0	0	0	0	0	0	0	0	3	0	0	0	0	0	0	2	0	2	0	0	0	0	0	0	0	0	0	0	0	0	0
	84	0	0	0	0	0	0	0	0	0	0	0	0	0	2	0	0	0	0	0	0	0	0	0	0	0	0	0	0	0	0	0	0	2	0	0	0	0	0	0	0	0	0	0	0	0	0	0	0
	86	0	0	0	0	0	0	0	0	0	0	0	0	0	0	0	0	0	0	0	0	0	0	0	0	0	0	0	0	0	0	0	0	2	0	0	0	0	0	0	0	0	0	0	0	0	0	0	0
	88	2	0	0	0	0	0	0	0	0	0	2	0	0	2	0	0	1	0	0	0	0	0	0	0	2	0	0	0	0	0	0	0	2	0	0	0	0	0	0	2	0	0	0	1	0	0	1	0
	90	0	0	0	0	0	0	0	0	0	0	0	0	0	0	0	0	0	0	0	0	0	0	0	0	0	0	0	0	0	0	0	0	0	0	0	0	0	0	0	2	0	0	0	0	0	0	0	0
	91	0	0	0	0	0	0	0	0	0	0	1	0	0	0	0	0	1	0	0	0	0	0	0	0	0	0	1	0	1	0	2	0	0	0	0	0	0	0	0	0	0	0	0	0	0	0	0	0
	94	0	0	1	0	0	0	0	0	0	1	0	0	0	0	0	0	2	2	1	0	0	0	0	0	2	0	0	0	2	0	0	0	2	0	0	0	0	0	2	0	0	0	0	0	0	0	0	0
[truncated: 23 more columns]

[truncated: 16 more sheets: Fig 4A, Fig 4B, Fig 4C, Fig 5A, Fig 5D, Fig 5E, Supp Fig 1A, Supp Fig 1B, Supp Fig 1C, Supp Fig 2A, Supp Fig 2B, Supp Fig 3, Supp Fig 4A, Supp Fig 4B, Supp Fig 4C, Supp Fig 4D]
